# Supplementary material for: Impact Protection Potential of Mammalian Hair: Testing the Pugilism Hypothesis for the Evolution of Human Facial Hair
Source: Integr Org Biol. 2020 Apr 15;2(1):obaa005. doi: 10.1093/iob/obaa005 (PMC7671116; doi:10.1093/iob/obaa005)
Supplement: obaa005_Supplementary_Data [file obaa005_supplementary_data.xlsx]

## Sheet: Sheet1
Furred	Peak Force (kN)	Peak Energy (J)	Time to Peak Force (ms)	Time to Peak Energy (ms)		Plucked	Peak Force (kN)	Peak Energy (J)	Time to Peak Force (ms)	Time to Peak Energy (ms)		Sheared	Peak Force (kN)	Peak Energy (J)	Time to Peak Force (ms)	Time to Peak Energy (ms)
1	0.821068	1.91171	5.26123	5.39551		1	0.678145	2.65369	9.41162	9.53369		1	0.700396	1.2712	3.40576	3.60107
2	0.752277	1.78007	4.91943	5.09033		2	0.639569	1.27925	3.69873	3.89404		2	1.01648	2.49165	5.67627	5.88379
3	0.592034	2.97232	11.145	13.855		3	0.604998	1.1465	3.51562	3.68652		3	0.787232	1.72419	4.67529	4.80957
4	0.7566	1.81841	5.49316	5.67627		4	0.794769	1.89706	4.39453	4.54102		4	0.696398	1.68095	5.11475	5.31006
5	0.505841	2.71087	9.66797	15.4175		5	0.656855	1.272	3.4668	3.6499		5	0.808859	1.87403	5.2002	5.50537
6	0.834812	2.85306	7.49512	9.729		6	0.71702	1.56673	4.21143	4.5166		6	0.817129	1.93045	5.28564	5.45654
7	0.700396	3.15233	9.82666	11.8774		7	0.812426	1.64052	4.11377	4.26025		7	0.88198	2.09554	5.0415	5.33447
8	0.738962	2.16814	6.51855	6.73828		8	0.912244	2.16621	5.50537	5.67627		8	0.891877	2.1349	5.65186	5.78613
9	0.613927	2.81412	10.2783	12.439		9	0.837963	1.60391	4.06494	4.3457		9	0.804534	1.93958	5.0415	5.17578
10	0.743283	2.56513	8.05664	8.1665		10	0.884651	1.68717	4.40674	4.56543		10	0.735327	1.65933	5.00488	5.15137
11	0.445313	2.01935	8.3374	8.48389		11	0.803033	1.75491	4.04053	4.21143		11	0.777854	1.56605	4.02832	4.1748
12	0.639868	2.60975	7.71484	12.0728		12	0.864686	1.69278	4.26025	4.45557		12	0.696072	1.42259	4.27246	4.47998
13	0.552883	2.83745	10.2783	13.3667		13	0.721339	1.56736	4.5166	4.66309		13	0.661794	1.3502	4.30908	4.47998
14	0.600957	2.8355	12.4634	12.8662		14	0.92867	1.70706	4.3335	4.69971		14	0.765605	1.93911	5.76172	5.93262
15	0.722688	1.86266	6.50635	6.75049		15	0.833644	1.84558	4.56543	4.71191		15	0.73066	1.66698	5.16357	5.34668
16	0.765247	2.68641	7.36084	10.0708		16	0.799088	1.87931	3.57666	3.83301		16	0.700069	1.46477	4.29688	4.41895
17	0.311433	2.46666	13.0737	23.7427		17	0.920461	2.05823	4.74854	4.94385		17	0.88198	1.94097	5.17578	5.32227
18	0.648818	2.77602	8.69141	12.1948		18	0.863879	1.60315	3.55225	3.68652		18	0.652533	1.30317	4.07715	4.23584
19	0.85684	2.0527	5.78613	5.95703		19	0.855241	1.31175	3.34473	3.50342		19	0.709043	3.01475	10.4126	12.085
20	0.986664	2.29772	5.93262	6.09131		20	0.759859	1.57934	3.88184	4.04053		20	0.731001	1.42868	4.38232	4.63867
Mean	0.679496	2.45952	8.24036	10.2991		Mean	0.794427	1.69563	4.38049	4.57092		Mean	0.772341	1.79495	5.09888	5.35645
StDev	0.154851	0.432598	2.39645	4.54208		StDev	0.0968121	0.343331	1.2937	1.28072		StDev	0.0917632	0.427219	1.39707	1.70358
